# Supplementary material for: A Deep Learning Onion Peeling Approach to Measure Oral Epithelium Layer Number
Source: Cancers (Basel). 2023 Jul 31;15(15):3891. doi: 10.3390/cancers15153891 (PMC10416878; doi:10.3390/cancers15153891)
Supplement: Supplementary file 1 [file cancers-15-03891-s001.zip]

Archive with 1 entries (1 files):
- cancers-2416387-supplementary.pdf
